# Supplementary material for: Mouse SPAG6L, a Key Cytoskeleton Modulator Essential for Male Germ Cell Development, Is Not Required for Sertoli Cell Function
Source: Cells. 2025 May 26;14(11):783. doi: 10.3390/cells14110783 (PMC12153848; doi:10.3390/cells14110783)
Supplement: Supplementary file 1 [file cells-14-00783-s001.zip]

Archive with 1 entries (1 files):
- cells-3616212-supplementary.pdf
